# Supplementary material for: Home-Based Measurements of Dystonia in Cerebral Palsy Using Smartphone-Coupled Inertial Sensor Technology and Machine Learning: A Proof-of-Concept Study
Source: Sensors (Basel). 2022 Jun 9;22(12):4386. doi: 10.3390/s22124386 (PMC9231145; doi:10.3390/s22124386)
Supplement: Supplementary file 1 [file sensors-22-04386-s001.zip]

Archive with 1 entries (1 files):
- sensors-1733101-supplementary.pdf
